# Supplementary material for: Mitochondrial DNA copy number, metabolic syndrome, and insulin sensitivity: Insights from the Sugar, Hypertension, and Physical Exercise studies
Source: PLoS One. 2022 Jul 18;17(7):e0270951. doi: 10.1371/journal.pone.0270951 (PMC9292076; doi:10.1371/journal.pone.0270951)
Supplement: S1 Table — There was no significant relationship between study completion and variables of interest, save for age. However, the directionality of the association between age and study completion does not explain the relationship between higher mtDNA-CN and higher study dropout. (XLSX) [file pone.0270951.s008.xlsx]

## Sheet: Sheet1
Variable Name	Odds Ratio	p-value
Age	1.055	0.012
BMI	1.018	0.679
Insulin level	1.004	0.734
Sleep score	1.007	0.76
C-reactive protein	1.014	0.734
