# Supplementary material for: Mitochondrial DNA copy number, metabolic syndrome, and insulin sensitivity: Insights from the Sugar, Hypertension, and Physical Exercise studies
Source: PLoS One. 2022 Jul 18;17(7):e0270951. doi: 10.1371/journal.pone.0270951 (PMC9292076; doi:10.1371/journal.pone.0270951)
Supplement: S2 Table — Effect size estimates for secondary outcomes after including metabolic syndrome status as a covariate. Results generally stay the same, indicating that metabolic syndrome is not mediating the effects of mtDNA-CN on these outcomes. (XLSX) [file pone.0270951.s009.xlsx]

## Sheet: Sheet1
Secondary outcome	Effect size estimate	Standard error	P-value	FDR-adjusted P-value
Muscle mass	-0.21	0.39	0.58	0.97
Insulin sensitivity	0.004	0.002	0.04	0.18
Resting metabolic rate	2.05	7.77	0.79	0.99
Baseline glycemia	-0.006	1.66	0.99	0.99
HbA1c	0.09	0.06	0.09	0.23
